# Supplementary material for: Changes in the Diversity and Composition of Gut Microbiota of Red-Crowned Cranes (Grus japonensis) after Avian Influenza Vaccine and Anthelmintic Treatment
Source: Animals (Basel). 2022 May 5;12(9):1183. doi: 10.3390/ani12091183 (PMC9099658; doi:10.3390/ani12091183)
Supplement: Supplementary file 1 [file animals-12-01183-s001.zip]

Archive with 1 entries (1 files):
- animals-1697015-supplementary.pdf
